# Supplementary material for: The identity of the Neotropical stingless bee Frieseomelitta meadewaldoi (Cockerell, 1915) (Hymenoptera, Apidae)
Source: Zookeys. 2011 Jun 22;(111):19–31. doi: 10.3897/zookeys.111.1345 (PMC3142687; doi:10.3897/zookeys.111.1345)
Supplement: XML Treatment for Frieseomelitta meadewaldoi [file zookeys.111.1345-treatment1.xml]

<!DOCTYPE tp:taxon-treatment
  PUBLIC "-//TaxonX//DTD Taxonomic Treatment Publishing DTD v0 20100105//EN" "tax-treatment-NSO.dtd">
<tp:taxon-treatment xmlns:tp="http://www.plazi.org/taxpub"><tp:treatment-meta><mixed-citation publication-type="journal"><person-group><name><surname>de Oliveira</surname><given-names>Favízia Freitas</given-names></name><name><surname>Urban</surname><given-names>Danúncia</given-names></name><name><surname>Engel</surname><given-names>Michael S.</given-names></name></person-group><article-title>The identity of the Neotropical stingless bee <italic>Frieseomelitta meadewaldoi</italic> (Cockerell, 1915) (Hymenoptera, Apidae)</article-title><source>Zookeys</source><day>22</day><month>6</month><year>2011</year><volume>2011</volume><issue>111</issue><fpage>19</fpage><lpage>31</lpage><pub-id pub-id-type="doi">10.3897/zookeys.111.1345</pub-id></mixed-citation></tp:treatment-meta><tp:nomenclature><tp:taxon-name>
                            <tp:taxon-name-part taxon-name-part-type="genus">Frieseomelitta</tp:taxon-name-part>
                            <tp:taxon-name-part taxon-name-part-type="species">meadewaldoi</tp:taxon-name-part>
                            <object-id xmlns:xlink="http://www.w3.org/1999/xlink" xlink:type="simple">http://species-id.net/wiki/Frieseomelitta_meadewaldoi</object-id>
                        </tp:taxon-name><tp:taxon-authority>(Cockerell, 1915)</tp:taxon-authority><xref ref-type="fig" rid="F1">Figs 1–5, 7</xref><xref ref-type="fig" rid="F2">–12, 14</xref><tp:nomenclature-citation-list><tp:nomenclature-citation><tp:taxon-name>Trigona dorsalis</tp:taxon-name><comment>Smith; <xref ref-type="bibr" rid="B40">Smith 1863</xref>: 504, 510 [misidentification, <italic>non Trigona dorsalis</italic> Smith, 1854].
                            </comment></tp:nomenclature-citation><tp:nomenclature-citation><tp:taxon-name>Trigona meadewaldoi</tp:taxon-name><comment><xref ref-type="bibr" rid="B8">Cockerell 1915</xref>: 32. <italic><tp:taxon-name>Nomen novum pro Trigona dorsalis</tp:taxon-name></italic> Smith, 1863 <italic>non Trigona dorsalis</italic> Smith, 1854.</comment></tp:nomenclature-citation><tp:nomenclature-citation><tp:taxon-name>Tetragona francoi</tp:taxon-name><comment><xref ref-type="bibr" rid="B26">Moure 1946</xref>: 437–438. <xref ref-type="bibr" rid="B29">Moure 1963</xref>: 39. Syn. n.</comment></tp:nomenclature-citation><tp:nomenclature-citation><tp:taxon-name>Trigona (Tetragona) francoi</tp:taxon-name><comment> (Moure); <xref ref-type="bibr" rid="B28">Moure 1951</xref>: 44.</comment></tp:nomenclature-citation><tp:nomenclature-citation><tp:taxon-name>Trigona(Frieseomelitta) francoi</tp:taxon-name><comment> (Moure); <xref ref-type="bibr" rid="B42">Wille 1962</xref>: 179.</comment></tp:nomenclature-citation><tp:nomenclature-citation><tp:taxon-name>Trigona(Frieseomelitta) meadewaldoi</tp:taxon-name><comment> Cockerell; <xref ref-type="bibr" rid="B42">Wille 1962</xref>: 179.</comment></tp:nomenclature-citation><tp:nomenclature-citation><tp:taxon-name>Trigona(Frieseomelitta) freiremaiai</tp:taxon-name><comment><xref ref-type="bibr" rid="B29">Moure 1963</xref>: 39-43. <xref ref-type="bibr" rid="B42">Wille 1962</xref>: 179; <xref ref-type="bibr" rid="B13">Cruz-Landim 1963</xref>: 2–4 (as <italic><tp:taxon-name>Friseomelitta</tp:taxon-name></italic> [sic]); <xref ref-type="bibr" rid="B36">Sakagami et al. 1963</xref>: 116, 119–121, 124, <!--PageBreak-->126–128; <xref ref-type="bibr" rid="B21">Kerr and Esch 1965</xref>: 532, 536; <xref ref-type="bibr" rid="B22">Kerr et al. 1967</xref>: 279, 282; <xref ref-type="bibr" rid="B14">Cruz-Landim 1967</xref>: 194, 254, 266, 267, 270; <xref ref-type="bibr" rid="B2">Akahira and Beig 1967</xref>: 166, 169, 172, 173, 180–181, 184 (Figs 15, 16); <xref ref-type="bibr" rid="B24">Michener 1990</xref>: 103. Syn. n.</comment></tp:nomenclature-citation><tp:nomenclature-citation><tp:taxon-name>Frieseomelitta freiremaiai</tp:taxon-name><comment>(Moure); <xref ref-type="bibr" rid="B32">Nogueira-Neto 1963</xref>: 115; <xref ref-type="bibr" rid="B1">Abdalla 2002</xref>: 135.</comment></tp:nomenclature-citation><tp:nomenclature-citation><tp:taxon-name>Trigona(Tetragona) freiremaiai</tp:taxon-name><comment> (Moure); <xref ref-type="bibr" rid="B43">Wille and Michener 1973</xref>, pp. 14, 24, 48, 59, 70.</comment></tp:nomenclature-citation><tp:nomenclature-citation><tp:taxon-name>Trigona freiremaiai</tp:taxon-name><comment>(Moure); <xref ref-type="bibr" rid="B11">Costa 2002</xref>: 94.</comment></tp:nomenclature-citation><tp:nomenclature-citation><tp:taxon-name>Frieseomelitta francoi</tp:taxon-name><comment>(Moure); <xref ref-type="bibr" rid="B38">Silveira et al. 2002</xref>: 87.</comment></tp:nomenclature-citation><tp:nomenclature-citation><tp:taxon-name>Frieseomelitta doederleini</tp:taxon-name><comment>(Friese, 1900); <xref ref-type="bibr" rid="B1">Camargo and Pedro 2007</xref>: 291 [misidentification].</comment></tp:nomenclature-citation></tp:nomenclature-citation-list></tp:nomenclature><tp:treatment-sec sec-type="Lectotype (here designated)"><title>Lectotype (here designated).</title><p>Worker (NHML, <xref ref-type="fig" rid="F1">Figs 1–3</xref>, <xref ref-type="fig" rid="F2">14</xref>): labeled “<italic><tp:taxon-name>Trigona dorsalis</tp:taxon-name></italic> Sm” in Smith’s hand on a blue label. Locality given solely as “Brazil” by Smith (1863; <italic>vide etiam</italic> Comments, <italic>infra</italic>) in his redescription of <italic><tp:taxon-name>Trigona dorsalis</tp:taxon-name></italic> Smith, 1854 (in 1854 he provided “Brasil (Pará)” as the type locality for <italic><tp:taxon-name>Tetragona dorsalis</tp:taxon-name></italic>).</p></tp:treatment-sec><tp:treatment-sec sec-type="Additional type material examined"><title>Lectotype (here designated).</title><p>Worker holotype (DZUP, <xref ref-type="fig" rid="F1">Figs 4, 5, 7</xref>) of <italic><tp:taxon-name>Tetragona francoi</tp:taxon-name></italic> Moure, 1946; labeled “Riachuelo, Sergipe, Brasil, R. Franco col.”. Holotype worker (DZUP, <xref ref-type="fig" rid="F2">Figs 8, 10, 12</xref>) of <italic><tp:taxon-name>Trigona</tp:taxon-name></italic> (<italic><tp:taxon-name>Frieseomelitta</tp:taxon-name></italic>) <italic>freiremaiai</italic> Moure, 1963; labeled “Guarapari, ES, Brasil, II.1961”; and 21 paratypes, workers of the same species, labeled “Guarapari, Espírito Santo, Brasil: II.1961” [n=7], “IX.1960, M. Alvarenga col.” [n=2]; “Maracás, Bahia, Brasil: 970m, VI.1961, F.M. Oliveira col.” [n=5], and “VI.1961” [n=7]. Lectotype worker (AMNH 25290, <xref ref-type="fig" rid="F1">Figs 6</xref>, <xref ref-type="fig" rid="F2">13</xref>) of <italic><tp:taxon-name>Trigona doederleini</tp:taxon-name></italic> Friese, 1900; labeled “Chiriqui, <italic><tp:taxon-name>Trigona doederleini</tp:taxon-name></italic> Friese, 1910” and with a typical orange Friese “Typus” label.</p></tp:treatment-sec><tp:treatment-sec sec-type="Diagnosis"><title>Diagnosis.</title><p><italic><tp:taxon-name>Worker</tp:taxon-name></italic>: Integument predominantly pale yellow to amber-yellow except dark brown to black on frons (rectangular area), dark brown to black on mesoscutum (margined by yellow lines), dark brown to black on apical two-thirds of metatibia and metabasitarsus; metasoma largely brown except first tergum, basal half of second tergum, and entirety of apicalmost tergum yellow to amber-yellow. Wing membrane faintly infumate, darker on marginal cell and with apical 6% somewhat white. Plumose setae of dorsal surface of mesotibia with long rachis and setal branches restricted to apical one-third of rachis; plumose setae of dorsal surface of mesobasitarsus forming a broad band. Metasoma elongate; metatibia taciform, with inflated aspect (<xref ref-type="fig" rid="F2">Fig. 14</xref>); forewing marginal cell scarcely open at apex; typically six hamuli on leading edge of hind wing.</p></tp:treatment-sec><tp:treatment-sec sec-type="Descriptive notes"><title>Descriptive notes.</title><sec sec-type="Coloration"><title>Coloration:</title><p>Head pale yellow to amber-yellow except for dark brown to black transverse rectangle on upper face extending from above upper alveolar tangent (at a distance of approximately 1 DA) to occiput, bounded laterally by paraocular yellow lines, such paraocular marks even evident on lower yellow portion of face as paler yellow markings, slightly wider below, with greatest width close to tentorial foveae (1.6 DE); genal and paraocular yellow marks join at upper border of compound eye, thereby entirely surrounding orbits; genal marks rather narrow, almost imperceptible, more clearly defined along upper border of compound eye; gena pale yellow<!--PageBreak--> to testaceous; clypeus, supraclypeal area, and paraocular area pale yellow; epistomal sulcus brown to dark brown; scape pale amber-yellow to testaceous, with a brownish spot dorsoapically occupying one-third apical length; pedicel and first flagellomere yellowish ventrally; mandibles yellow to amber-yellow, with brown apex; labrum yellow to amber-yellow. Mesosoma yellow to amber-yellow or testaceous except mesoscutum dark brown to black and bordered laterally by large yellow to amber-yellow streaks, <!--PageBreak-->such lines a little wider at corners before forming shape of an inverted “J”; tegula yellowish translucent. Wing membranes lightly infumate, darker in marginal cell, apex whitish (apical 6%); veination amber-yellow except R and Rs bordering marginal cell light brown to brown. Legs yellow to amber-yellow or testaceous except dark brown to black on apical two-thirds of metatibia and entirety of metabasitarsus, remaining tarsomeres yellow to amber-yellow. Metasoma largely reddish brown to dark brown; first<!--PageBreak--> tergum and basal half of second tergum yellow to testaceous; remaining terga dusky, with apical tergum yellow to testaceous.</p></sec><sec sec-type="Pubescence"><title>Pubescence:</title><p>Pubescence pale yellow, relatively thin and short. Face with short plumose setae (longest approximately 0.5 DE), such setae with minute rachis and compactly plumose, branches long, such setae semi-decumbent on lower face and semi-erect on frons and vertex (more distinctly evident in this area); thin erect, long, feathery setae intermingled (2 DE), those in paraocular area slightly shorter, those posterior to ocelli longer and more curved; thin, long (2 DE), erect setae between plumose setae, shorter medially in paraocular area and longer and curved posterior to ocelli; setae of scape short and sparse, the longest approximately 0.5 DE, denser along inner margin near base; pubescence of gena simple, very thin, short, and decumbent by comparison with that of face and body, erect setae posterior to ocelli somewhat more dense and with relatively long rachis (about half length) and sparse apical branches. Simpler setae of mesoscutum slightly longer than twice length of plumose setae (2.5 DE), plumose setae with relatively long rachis and poorly branched apically, slightly shorter on disc (1 DE); anterior and lateral borders with setae with shorter rachis and more abundantly branched; setae of mesoscutellum longer (2 and 3 DE for simple and plumose setae, respectively), with long rachis and relatively few branches; mesepisternum with plumose setae and simpler setae relatively thin and long (1.0–2.5 DE and 3 DE, respectively), setae with short rachis (about half length) and relatively sparse apical branching, some with a longer apical filament. Legs with pubescence yellow to pale yellow except corbicular setae, those on internal surface of metatibia dark brown, on inner surface of metabasitarsus yellowish-brown; dorsal surface of mesotibia with erect setae, some plumose, relatively long (1.5 and 1 DE, respectively), plumose setae with very long rachis and branches scarce, restricted to apical third of rachis; mesobasitarsus with a broad band of erect setae and plumose setae, relatively long (1.5 and 1 DE, respectively) and thin setae forming a prominent band in posterior half; plumose setae of posterior edge of metatibia light brown (3 DE), interspersed with longer, thicker, and fuscous setae (4 DE). First metasomal tergum glabrous; TII with very narrow band of tiny bristles along posterior edge, such bristles increasing in length and thickness on succeeding terga, as well as in density and width of band; T5 with longer setae and wider band range, especially medially, but without plumose setae (band of T3 = one-half that of T4; T4 = one-half that of T5); setae of T6 longer and denser (2 DE), intermingled with very thin plumose setae.</p></sec></tp:treatment-sec><tp:treatment-sec sec-type="Metrics"><title>Metrics.</title><p>Total length 4.75; forewing length 5.54; head width 1.99; clypeal width 1.0; clypeal length 0.46; malar length 0.07; compound eye length 1.21; compound eye width 0.55; upper interorbital distance 1.21; maximum interorbital distance 1.26; lower interorbital distance 0.99; alveolorbital distance 0.34; interalveolar distance 0.12; ocellorbital distance 0.30; interocellar distance 0.12; scape length 0.82; scape diameter 0.12; mesofemoral length 1.46; mesofemoral width 0.29; mesotibial length 1.51; mesotibial width 0.34; mesobasitarsal length 0.84; mesobasitarsal width 0.24; metafemoral length 1.88; metafemoral width 0.27; metatibial length 2.76; metatibial width 0.76; metabasitarsal length 0.82; metabasitarsal width 0.37; maximum width of metasomal tergum II 1.34.</p></tp:treatment-sec><tp:treatment-sec sec-type="Distribution"><title>Distribution.</title><p>BRAZIL: States of Ceará (Choró, Maranguape), Rio Grande do Norte (Martins, Mossoró, Natal, Ipanguaçu), Paraíba (Juazeirinho, Santa Luzia), Pernambuco (Cabo de Santo Agostinho, Igarassu), Bahia (Camamu, Catu, Iaçu, Igrapiúna, Itabuna, Itaparica, Lençóis, Maracás, Milagres, Mucugê), and Espírito Santo (Fundão, Guarapari, Jacaraípe, Nova Almeida, Santa Teresa, São Roque).</p></tp:treatment-sec><tp:treatment-sec sec-type="Comments"><title>Comments.</title><p>There are specimens of <italic><tp:taxon-name>Frieseomelitta meadewaldoi</tp:taxon-name></italic> from Maracás (Bahia, Brazil) labeled by Moure as “<italic><tp:taxon-name>Frieseomelitta luteola</tp:taxon-name></italic> sp. n.” (MS name, <italic>nomen nudum</italic>) in DZUP and it is probable that there are specimens similarly labeled in other collections.</p><p>It is of historical interest to note the influence of Brazilian Emperor D. Pedro II who worked tirelessly to bring Brazil to international attention, particularly his endorsement of participation in the Third Universal Exposition of London in 1862 which brought the material studied by <xref ref-type="bibr" rid="B40">Smith (1863)</xref>. It was at this exposition that various products of Brazil were exhibited, including coffee, mate, rubber, wood, precious stones, machinery, and, of course, bees and their wax and honey, selected from different provinces of Brazil (<xref ref-type="bibr" rid="B3">Almeida 2000</xref>). The bees had only vernacular names associated with them and so <xref ref-type="bibr" rid="B40">Smith (1863)</xref> was unable to give more precise locality information, simply citing them all as “Brazil”, but he did list these vernacular names (most of Tupi origin) and attempted, where possible, to use them as specific epithets (<xref ref-type="bibr" rid="B40">Smith 1863</xref>). According to <xref ref-type="bibr" rid="B5">Camargo and Moure (1996</xref>: 110) it is possible that the material was collected in southeastern Brazil, perhaps even the eastern region of the State of Minas Gerais, as evidenced by the etymology of the vernacular names employed.</p><fig id="F1" position="float" orientation="portrait"><label>Figures1–7.</label><caption><p><italic><tp:taxon-name>Trigona meadewaldoi</tp:taxon-name></italic> Cockerell, 1915 (lectotype, NHML), <italic><tp:taxon-name>Tetragona francoi</tp:taxon-name></italic> Moure, 1946 (holotype, DZUP), and <italic><tp:taxon-name>Trigona doederleini</tp:taxon-name></italic> Friese, 1900 (lectotype, AMNH) (all are workers). <bold>1</bold> Lateral habitus of <italic><tp:taxon-name>Trigona meadewaldoi</tp:taxon-name></italic> lectotype as preserved <bold>2</bold> Dorsal view of metasoma of <italic><tp:taxon-name>Trigona meadewaldoi</tp:taxon-name></italic> lectotype <bold>3</bold> External surface of metatibia of <italic><tp:taxon-name>Trigona meadewaldoi</tp:taxon-name></italic> lectotype <bold>4</bold> Facial view of <italic><tp:taxon-name>Tetragona francoi</tp:taxon-name></italic> holotype <bold>5</bold> Lateral habitus of <italic><tp:taxon-name>Tetragona francoi</tp:taxon-name></italic> holotype <bold>6</bold> Facial view of <italic><tp:taxon-name>Trigona doederleini</tp:taxon-name></italic> lectotype <bold>7</bold> Dorsal oblique view of mesoscutum and mesoscutellum of <italic><tp:taxon-name>Tetragona francoi</tp:taxon-name></italic> holotype.</p></caption><graphic xmlns:xlink="http://www.w3.org/1999/xlink" xlink:href="ZooKeys-111-019-g001.jpg" position="float" orientation="portrait" xlink:type="simple"/></fig><fig id="F2" position="float" orientation="portrait"><label>Figures 8–14.</label><caption><p><italic><tp:taxon-name>Trigona meadewaldoi</tp:taxon-name></italic> Cockerell, 1915 (lectotype, NHML; non-type, DZUP), and <italic><tp:taxon-name>Trigona doederleini</tp:taxon-name></italic> Friese, 1900 (lectotype, AMNH) (all are workers). <bold>8</bold> Facial view of <italic><tp:taxon-name>Trigona freiremaiai</tp:taxon-name></italic> holotype. <bold>9</bold> Facial view of <italic><tp:taxon-name>Frieseomelitta meadewaldoi</tp:taxon-name></italic> from the State of Bahia, Brazil (non-type material). <bold>10</bold> Lateral habitus of <italic><tp:taxon-name>Trigona freiremaiai</tp:taxon-name></italic> holotype. <bold>11</bold> Lateral habitus of <italic><tp:taxon-name>Frieseomelitta meadewaldoi</tp:taxon-name></italic> (non-type material). <bold>12</bold> Dorsal oblique view of mesoscutum and mesoscutellum of <italic><tp:taxon-name>Trigona freiremaiai</tp:taxon-name></italic> holotype. <bold>13</bold> Metatibia of <italic><tp:taxon-name>Trigona doederleini</tp:taxon-name></italic> lectotype. <bold>14</bold> Metatibia of <italic><tp:taxon-name>Trigona meadewaldoi</tp:taxon-name></italic> lectotype.</p></caption><graphic xmlns:xlink="http://www.w3.org/1999/xlink" xlink:href="ZooKeys-111-019-g002.jpg" position="float" orientation="portrait" xlink:type="simple"/></fig></tp:treatment-sec><ref-list><ref id="B40"><mixed-citation xmlns:xlink="http://www.w3.org/1999/xlink" xlink:type="simple"><person-group><name name-style="western"><surname>Smith</surname><given-names>F</given-names></name></person-group> (<year>1863</year>)<article-title> Descriptions of Brazilian honey bees belonging to the genera <italic>Melipona</italic> and <italic>Trigona</italic>, which were exhibited, together with samples of their honey and wax, in the Brazilian Court of the International Exhibition of 1862.</article-title><source>Transactions of the Royal Entomological Society of London</source><volume>11</volume>(<issue>6</issue>): <fpage>497</fpage>–<lpage>512</lpage>. <ext-link ext-link-type="uri" xlink:href="http://dx.doi.org/10.1111/j.1365-2311.1863.tb01298.x" xlink:type="simple">doi:10.1111/j.1365-2311.1863.tb01298.x</ext-link></mixed-citation></ref><ref id="B8"><mixed-citation xmlns:xlink="http://www.w3.org/1999/xlink" xlink:type="simple"><person-group><name name-style="western"><surname>Cockerell</surname><given-names>TDA</given-names></name></person-group> (<year>1915</year>)<article-title> The real <italic>Trigona dorsalis</italic> Smith rediscovered (Hym.).</article-title><source>Entomological News</source><volume>26</volume>: <fpage>30</fpage>–<lpage>32</lpage>.</mixed-citation></ref><ref id="B26"><mixed-citation xmlns:xlink="http://www.w3.org/1999/xlink" xlink:type="simple"><person-group><name name-style="western"><surname>Moure</surname><given-names>JS</given-names></name></person-group> (<year>1946</year>)<article-title> Contribuição para o conhecimento dos Meliponinae (Hym. Apoidea).</article-title><source>Revista de Entomologia</source><volume>17</volume>(<issue>3</issue>): <fpage>437</fpage>–<lpage>443</lpage>.</mixed-citation></ref><ref id="B29"><mixed-citation xmlns:xlink="http://www.w3.org/1999/xlink" xlink:type="simple"><person-group><name name-style="western"><surname>Moure</surname><given-names>JS</given-names></name></person-group> (<year>1963</year>)<article-title> Uma nova espécie de “<italic>Trigona</italic> (<italic>Frieseomelitta</italic>)” do Norte do Distrito Tupi (Hymenoptera, Apoidea).</article-title><source>Revista Brasileira de Biologia</source><volume>23</volume>(<issue>1</issue>): <fpage>39</fpage>–<lpage>43</lpage>.</mixed-citation></ref><ref id="B28"><mixed-citation xmlns:xlink="http://www.w3.org/1999/xlink" xlink:type="simple"><person-group><name name-style="western"><surname>Moure</surname><given-names>JS</given-names></name></person-group> (<year>1951</year>)<article-title> Notas sôbre Meliponinae (Hymenopt.–Apoidea).</article-title><source>Dusenia</source><volume>2</volume>(<issue>1</issue>): <fpage>25</fpage>–<lpage>70</lpage>.</mixed-citation></ref><ref id="B42"><mixed-citation xmlns:xlink="http://www.w3.org/1999/xlink" xlink:type="simple"><person-group><name name-style="western"><surname>Wille</surname><given-names>A</given-names></name></person-group> (<year>1962</year>)<article-title> A new species of stingless bee (Meliponini) from Costa Rica.</article-title><source>Revista de Biología Tropical</source><volume>10</volume>(<issue>2</issue>): <fpage>177</fpage>–<lpage>181</lpage>.</mixed-citation></ref><ref id="B13"><mixed-citation xmlns:xlink="http://www.w3.org/1999/xlink" xlink:type="simple"><person-group><name name-style="western"><surname>Cruz-Landim</surname><given-names>C da</given-names></name></person-group> (<year>1963</year>)<article-title> Evaluation of the wax and scent glands in the Apinae (Hymenoptera: Apidae).</article-title><source>Journal of the New York Entomological Society</source><volume>71</volume>(<issue>1</issue>): <fpage>2</fpage>–<lpage>13</lpage>.</mixed-citation></ref><ref id="B36"><mixed-citation xmlns:xlink="http://www.w3.org/1999/xlink" xlink:type="simple"><person-group><name name-style="western"><surname>Sakagami</surname><given-names>SF</given-names></name><name name-style="western"><surname>Beig</surname><given-names>D</given-names></name><name name-style="western"><surname>Zucchi</surname><given-names>R</given-names></name><name name-style="western"><surname>Akahira</surname><given-names>Y</given-names></name></person-group> (<year>1963</year>)<article-title> Occurrence of ovary-developed workers in queenright colonies of stingless bees.</article-title><source>Revista Brasileira de Biologia</source><volume>23</volume>(<issue>2</issue>): <fpage>115</fpage>–<lpage>129</lpage>.</mixed-citation></ref><ref id="B21"><mixed-citation xmlns:xlink="http://www.w3.org/1999/xlink" xlink:type="simple"><person-group><name name-style="western"><surname>Kerr</surname><given-names>WE</given-names></name><name name-style="western"><surname>Esch</surname><given-names>H</given-names></name></person-group> (<year>1965</year>)<article-title> Comunicação entre as abelhas sociais brasileiras e sua contribuição para o entendimento da sua evolução.</article-title><source>Ciência e Cultura</source><volume>17</volume>(<issue>4</issue>): <fpage>529</fpage>–<lpage>538</lpage>.</mixed-citation></ref><ref id="B22"><mixed-citation xmlns:xlink="http://www.w3.org/1999/xlink" xlink:type="simple"><person-group><name name-style="western"><surname>Kerr</surname><given-names>WE</given-names></name><name name-style="western"><surname>Sakagami</surname><given-names>SF</given-names></name><name name-style="western"><surname>Zucchi</surname><given-names>R</given-names></name><name name-style="western"><surname>Portugal-Araújo V</surname><given-names>de</given-names></name><name name-style="western"><surname>Camargo JMF</surname><given-names>de</given-names></name></person-group> (<year>1967</year>)<article-title> Observações sobre a arquitetura dos ninhos e comportamento de algumas espécies de abelhas sem ferrão das vizinhanças de Manaus, Amazonas (Hymenoptera, Apoidea).</article-title><source>Atas do Simpósio Sobre a Biota Amazônica</source><volume>5</volume>: <fpage>255</fpage>–<lpage>309</lpage>.</mixed-citation></ref><ref id="B14"><mixed-citation xmlns:xlink="http://www.w3.org/1999/xlink" xlink:type="simple"><person-group><name name-style="western"><surname>Cruz-Landim</surname><given-names>C da</given-names></name></person-group> (<year>1967</year>)<article-title> Estudo comparativo de algumas glândulas das abelhas (Hymenoptera, Apoidea) e respectivas implicações evolutivas.</article-title><source>Arquivos de Zoologia</source><volume>15</volume>(<issue>3</issue>): <fpage>177</fpage>–<lpage>290</lpage>.</mixed-citation></ref><ref id="B2"><mixed-citation xmlns:xlink="http://www.w3.org/1999/xlink" xlink:type="simple"><person-group><name name-style="western"><surname>Akahira</surname><given-names>Y</given-names></name><name name-style="western"><surname>Beig</surname><given-names>D</given-names></name></person-group> (<year>1967</year>)<article-title> Comparative study of corpora alata in Brazilian stingless bees.</article-title><source>Papéis Avulsos de Zoologia</source><volume>20</volume>(<issue>16</issue>): <fpage>165</fpage>–<lpage>190</lpage>.</mixed-citation></ref><ref id="B24"><mixed-citation xmlns:xlink="http://www.w3.org/1999/xlink" xlink:type="simple"><person-group><name name-style="western"><surname>Michener</surname><given-names>CD</given-names></name></person-group> (<year>1990</year>)<article-title> Classification of the Apidae (Hymenoptera).</article-title><source>University of Kansas Science Bulletin</source><volume>54</volume>(<issue>4</issue>): <fpage>75</fpage>–<lpage>163</lpage>.</mixed-citation></ref><ref id="B32"><mixed-citation xmlns:xlink="http://www.w3.org/1999/xlink" xlink:type="simple"><person-group><name name-style="western"><surname>Nogueira-Neto</surname><given-names>P</given-names></name></person-group> (<year>1963</year>)<source> A Arquitetura das Células de Cria dos Meliponinae (Apoidea, Hymenoptera).</source> PhD Dissertation, <publisher-name>Universidade de São Paulo</publisher-name>, <publisher-loc>Ribeirão Preto</publisher-loc>, <lpage>126</lpage> pp.</mixed-citation></ref><ref id="B1"><mixed-citation xmlns:xlink="http://www.w3.org/1999/xlink" xlink:type="simple"><person-group><name name-style="western"><surname>Abdalla</surname><given-names>FC</given-names></name></person-group> (<year>2002</year>)<article-title> Glândulas de Dufour.</article-title> In: <person-group><name name-style="western"><surname>Cruz-Landim</surname><given-names>C da</given-names></name><name name-style="western"><surname>Abdalla</surname><given-names>FC</given-names></name></person-group> (<role>Eds</role>) <source>Glândulas Exócrinas das Abelhas. FUNPEC-RP [Fundação de Pesquisas Científicas de Ribeirão Preto]</source>, <publisher-name>Ribeirão Preto</publisher-name>, <fpage>127</fpage>–<lpage>149</lpage> [total pages 194 pp.]</mixed-citation></ref><ref id="B43"><mixed-citation xmlns:xlink="http://www.w3.org/1999/xlink" xlink:type="simple"><person-group><name name-style="western"><surname>Wille</surname><given-names>A</given-names></name><name name-style="western"><surname>Michener</surname><given-names>CD</given-names></name></person-group> (<year>1973</year>)<article-title> The nest architecture of stingless bees with special reference to those of Costa Rica (Hymenoptera, Apidae).</article-title><source>Revista de Biología Tropical</source><volume>21</volume>(<issue>Suplemento 1</issue>): <fpage>1</fpage>–<lpage>278</lpage>.</mixed-citation></ref><ref id="B11"><mixed-citation xmlns:xlink="http://www.w3.org/1999/xlink" xlink:type="simple"><person-group><name name-style="western"><surname>Costa</surname><given-names>RAC da</given-names></name></person-group> (<year>2002</year>)<article-title> Glândulas hipofaríngeas.</article-title> In: <person-group><name name-style="western"><surname>Cruz-Landim</surname><given-names>C da</given-names></name><name name-style="western"><surname>Abdalla</surname><given-names>FC</given-names></name></person-group> (<role>Eds</role>) <source>Glândulas Exócrinas das Abelhas.</source><publisher-name>FUNPEC-RP [Fundação de Pesquisas Científicas de Ribeirão Preto]</publisher-name>, <publisher-loc>Ribeirão Preto</publisher-loc>, <fpage>91</fpage>–<lpage>109</lpage> [total pages 194 pp.]</mixed-citation></ref><ref id="B38"><mixed-citation xmlns:xlink="http://www.w3.org/1999/xlink" xlink:type="simple"><person-group><name name-style="western"><surname>Silveira</surname><given-names>FA</given-names></name><name name-style="western"><surname>Melo</surname><given-names>GAR</given-names></name><name name-style="western"><surname>Almeida</surname><given-names>EAB</given-names></name></person-group> (<year>2002</year>)<source> Abelhas Brasileiras: Sistemática e Identificação.</source><publisher-name>Editora IDMAR</publisher-name>, <publisher-loc>Belo Horizonte</publisher-loc>, <lpage>253</lpage> pp.</mixed-citation></ref><ref id="B3"><mixed-citation xmlns:xlink="http://www.w3.org/1999/xlink" xlink:type="simple"><person-group><name name-style="western"><surname>Almeida</surname><given-names>AO</given-names></name></person-group> (<year>2000</year>)<article-title> O Império ligado na ciência [Caderno Mais!].</article-title><source>Folha de São Paulo [19 November 2000]</source>: <lpage>25</lpage>.</mixed-citation></ref><ref id="B5"><mixed-citation xmlns:xlink="http://www.w3.org/1999/xlink" xlink:type="simple"><person-group><name name-style="western"><surname>Camargo</surname><given-names>JMF</given-names></name><name name-style="western"><surname>Moure</surname><given-names>JS</given-names></name></person-group> (<year>1996</year>)<article-title> Meliponini Neotropicais: O gênero <italic>Geotrigona</italic> Moure, 1943 (Apinae, Apidae, Hymenoptera), com especial referência à filogenia e biogeografia.</article-title><source>Arquivos de Zoologia</source><volume>33</volume>(<issue>3</issue>): <fpage>95</fpage>–<lpage>161</lpage>.</mixed-citation></ref></ref-list></tp:taxon-treatment>
